# Supplementary material for: Alginate-Degrading Modes, Oligosaccharide-Yielding Properties, and Potential Applications of a Novel Bacterial Multifunctional Enzyme, Aly16-1
Source: Microorganisms. 2024 Nov 20;12(11):2374. doi: 10.3390/microorganisms12112374 (PMC11596371; doi:10.3390/microorganisms12112374)
Supplement: Supplementary file 1 [file microorganisms-12-02374-s001.zip]

Archive with 1 entries (1 files):
- microorganisms-3261076-supplementary.pdf
